# Supplementary material for: Early Prediction of Adverse Pregnancy Outcome in Women with Systemic Lupus Erythematosus, Antiphospholipid Syndrome, or Non-Criteria Obstetric Antiphospholipid Syndrome
Source: J Clin Med. 2022 Nov 18;11(22):6822. doi: 10.3390/jcm11226822 (PMC9696942; doi:10.3390/jcm11226822)
Supplement: Supplementary file 1 [file jcm-11-06822-s001.zip]

Archive with 1 entries (1 files):
- jcm-2017850-Supplementary material.pdf
